# Supplementary material for: Preliminary study on phosphate solubilizing Bacillus subtilis strain Q3 and Paenibacillus sp. strain Q6 for improving cotton growth under alkaline conditions
Source: PeerJ. 2018 Jul 4;6:e5122. doi: 10.7717/peerj.5122 (PMC6035724; doi:10.7717/peerj.5122)
Supplement: Data S1 [file peerj-06-5122-s001.xlsx]

## Sheet: Sheet1
					pH						salinity
			Total isolates	4	6-8.5	10			Total isolates	Control	4dSm-1	8dSm-1	12dSm-1
			Q1	0.193	0.764	0.822			Q1	0.764	0.663	0.524	0.512
			Q2	0.252	0.833	0.743			Q2	0.833	0.723	0.612	0.513
			Q3	0.221	0.732	0.712			Q3	0.732	0.624	0.656	0.696
			Q4	0.184	0.637	0.794			Q4	0.637	0.686	0.764	0.523
			Q5	0.152	0.523	0.633			Q5	0.523	0.521	0.493	0.433
			Q6	0.181	0.823	0.743			Q6	0.823	0.791	0.815	0.751
			Q7	0.194	0.834	0.726			Q7	0.834	0.834	0.771	0.622
			Q8	0.129	0.713	0.614			Q8	0.713	0.601	0.623	0.542
			Q9	0.236	0.643	0.693			Q9	0.643	0.593	0.511	0.514
			Q10	0.143	0.593	0.732			Q10	0.593	0.554	0.523	0.512
			Q11	0.106	0.664	0.793			Q11	0.664	0.632	0.543	0.634
			Q12	0.181	0.783	0.737			Q12	0.783	0.501	0.571	0.652
			Q13	0.164	0.922	0.914			Q13	0.922	0.845	0.713	0.453
			Q14	0.182	0.643	0.853			Q14	0.643	0.623	0.643	0.602
			Q15	0.137	0.714	0.624			Q15	0.714	0.723	0.506	0.524
			Q16	0.246	0.574	0.795			Q16	0.574	0.553	0.482	0.461
			Q17	0.113	0.603	0.713			Q17	0.603	0.543	0.453	0.432
			Q18	0.152	0.693	0.682			Q18	0.693	0.625	0.531	0.392
			Q19	0.174	0.734	0.747			Q19	0.734	0.642	0.513	0.536
			Q20	0.163	0.615	0.721			Q20	0.615	0.545	0.643	0.522

## Sheet: Sheet2
															isolates	salinity	rep	growth
															Q1	t1	r1	0.763
		Total isolates	Control	4dSm-1	8dSm-1	12dSm-1					Q1				Q1	t1	r2	0.764
		Q1	0.764	0.663	0.524	0.512			Treatments	R1	R2	R3	Mean		Q1	t1	r3	0.765
		Q2	0.833	0.723	0.612	0.513			T1	0.764	0.762	0.76	0.762		Q1	t2	r1	0.663
		Q3	0.732	0.624	0.656	0.696			T2	0.665	0.663	0.661	0.663		Q1	t2	r2	0.662
		Q4	0.637	0.686	0.764	0.523			T3	0.524	0.521	0.523	0.552		Q1	t2	r3	0.661
		Q5	0.523	0.521	0.493	0.433			T4	0.51	0.512	0.514	0.512		Q1	t3	r1	0.524
		Q6	0.823	0.791	0.815	0.751									Q1	t3	r2	0.523
		Q7	0.834	0.834	0.771	0.622					Q2				Q1	t3	r3	0.525
		Q8	0.713	0.601	0.623	0.542			treatments	R1	R2	R3	Mean		Q1	t4	r1	0.512
		Q9	0.643	0.593	0.511	0.514			T1	0.833	0.836	0.834	0.834333		Q1	t4	r2	0.511
		Q10	0.593	0.554	0.523	0.512			T2	0.723	0.724	0.722	0.723		Q1	t4	r3	0.513
		Q11	0.664	0.632	0.543	0.634			T3	0.616	0.615	0.611	0.614		Q2	t1	r1	0.833
		Q12	0.783	0.501	0.571	0.652			T4	0.52	0.511	0.51	0.513667		Q2	t1	r2	0.832
		Q13	0.922	0.845	0.713	0.453									Q2	t1	r3	0.834
		Q14	0.643	0.623	0.643	0.602									Q2	t2	r1	0.723
		Q15	0.714	0.723	0.506	0.524									Q2	t2	r2	0.724
		Q16	0.574	0.553	0.482	0.461									Q2	t2	r3	0.722
		Q17	0.603	0.543	0.453	0.432									Q2	t3	r1	0.612
		Q18	0.693	0.625	0.531	0.392									Q2	t3	r2	0.613
		Q19	0.734	0.642	0.513	0.536									Q2	t3	r3	0.614
		Q20	0.615	0.545	0.643	0.522									Q2	t4	r1	0.513
															Q2	t4	r2	0.512
															Q2	t4	r3	0.514
			Q20	0.615	0.545	0.643	0.522								Q3	t1	r1	0.732
															Q3	t1	r2	0.731
			Treatments	R1	R2	R3	Mean	SE							Q3	t1	r3	0.733
			T1	0.617	0.622	0.606	0.615	0.00472582							Q3	t2	r1	0.624
			T2	0.537	0.542	0.547	0.542	0.00288675							Q3	t2	r2	0.623
			T3	0.641	0.632	0.656	0.643	0.007							Q3	t2	r3	0.625
			T4	0.527	0.522	0.521	0.523333	0.00185592							Q3	t3	r1	0.655
															Q3	t3	r2	0.656
			Q19	0.734	0.642	0.513	0.536								Q3	t3	r3	0.657
															Q3	t4	r1	0.695
			Treatments	R1	R2	R3	Mean	SE							Q3	t4	r2	0.696
			T1	0.737	0.739	0.726	0.734	0.00404145							Q3	t4	r3	0.697
			T2	0.637	0.642	0.647	0.642	0.00288675							Q4	t1	r1	0.636
			T3	0.511	0.512	0.516	0.513	0.00152753							Q4	t1	r2	0.637
			T4	0.527	0.542	0.539	0.536	0.00458258							Q4	t1	r3	0.638
															Q4	t2	r1	0.686
															Q4	t2	r2	0.685
			Q18	0.693	0.625	0.531	0.392								Q4	t2	r3	0.687
															Q4	t3	r1	0.764
			Treatments	R1	R2	R3	Mean	SE							Q4	t3	r2	0.763
			T1	0.697	0.689	0.693	0.693	0.0023094							Q4	t3	r3	0.765
			T2	0.627	0.624	0.621	0.624	0.00173205							Q4	t4	r1	0.523
			T3	0.521	0.532	0.546	0.533	0.00723418							Q4	t4	r2	0.524
			T4	0.387	0.392	0.397	0.392	0.00288675							Q4	t4	r3	0.522
															Q5	t1	r1	0.523
															Q5	t1	r2	0.524
															Q5	t1	r3	0.522
			Q17	0.603	0.543	0.453	0.432								Q5	t2	r1	0.52
															Q5	t2	r2	0.521
			Treatments	R1	R2	R3	Mean	SE							Q5	t2	r3	0.522
			T1	0.612	0.598	0.599	0.603	0.00450925							Q5	t3	r1	0.492
			T2	0.537	0.554	0.541	0.544	0.0051316							Q5	t3	r2	0.493
			T3	0.457	0.447	0.455	0.453	0.00305505							Q5	t3	r3	0.494
			T4	0.447	0.412	0.437	0.432	0.0104083							Q5	t4	r1	0.433
															Q5	t4	r2	0.432
															Q5	t4	r3	0.434
			Q16	0.574	0.553	0.482	0.461								Q6	t1	r1	0.824
															Q6	t1	r2	0.822
			Treatments	R1	R2	R3	Mean	SE							Q6	t1	r3	0.823
			T1	0.582	0.541	0.599	0.574	0.0172143							Q6	t2	r1	0.792
			T2	0.546	0.534	0.579	0.553	0.0134536							Q6	t2	r2	0.791
			T3	0.471	0.487	0.496	0.484667	0.00731057							Q6	t2	r3	0.79
			T4	0.459	0.472	0.467	0.466	0.00378594							Q6	t3	r1	0.816
															Q6	t3	r2	0.815
															Q6	t3	r3	0.814
															Q6	t4	r1	0.75
															Q6	t4	r2	0.752
															Q6	t4	r3	0.751
			Q15	0.714	0.723	0.506	0.524								Q7	t1	r1	0.833
															Q7	t1	r2	0.835
			Treatments	R1	R2	R3	Mean	SE							Q7	t1	r3	0.834
			T1	0.712	0.733	0.699	0.714667	0.00990511							Q7	t2	r1	0.834
			T2	0.75	0.713	0.706	0.723	0.0136504							Q7	t2	r2	0.835
			T3	0.521	0.501	0.496	0.506	0.00763763							Q7	t2	r3	0.833
			T4	0.51	0.522	0.54	0.524	0.0087178							Q7	t3	r1	0.772
															Q7	t3	r2	0.77
					Q1										Q7	t3	r3	0.771
			Treatments	R1	R2	R3	Mean	SE							Q7	t4	r1	0.621
			T1	0.761	0.766	0.765	0.764	0.00152753							Q7	t4	r2	0.622
			T2	0.661	0.662	0.668	0.663667	0.00218581							Q7	t4	r3	0.623
			T3	0.524	0.521	0.533	0.526	0.00360555							Q8	t1	r1	0.713
			T4	0.504	0.512	0.52	0.512	0.0046188							Q8	t1	r2	0.714
															Q8	t1	r3	0.712
															Q8	t2	r1	0.601
					Q2										Q8	t2	r2	0.601
			treatments	R1	R2	R3	Mean	SE							Q8	t2	r3	0.602
			T1	0.844	0.825	0.833	0.834	0.00550757							Q8	t3	r1	0.622
			T2	0.733	0.715	0.721	0.723	0.0052915							Q8	t3	r2	0.623
			T3	0.616	0.615	0.611	0.614	0.00152753							Q8	t3	r3	0.624
			T4	0.52	0.511	0.51	0.513667	0.0031798							Q8	t4	r1	0.542
															Q8	t4	r2	0.541
			Q3	0.732	0.624	0.656	0.696								Q8	t4	r3	0.543
															Q9	t1	r1	0.643
			treatments	R1	R2	R3	Mean	SE							Q9	t1	r2	0.642
			T1	0.732	0.737	0.727	0.732	0.00288675							Q9	t1	r3	0.644
			T2	0.625	0.621	0.628	0.624667	0.00202759							Q9	t2	r1	0.593
			T3	0.656	0.655	0.659	0.656667	0.00120185							Q9	t2	r2	0.594
			T4	0.694	0.696	0.698	0.696	0.0011547							Q9	t2	r3	0.592
															Q9	t3	r1	0.5101
			Q4	0.637	0.686	0.764	0.523								Q9	t3	r2	0.511
															Q9	t3	r3	0.512
			treatments	R1	R2	R3	Mean	SE							Q9	t4	r1	0.513
			T1	0.632	0.642	0.64	0.638	0.00305505							Q9	t4	r2	0.514
			T2	0.685	0.696	0.678	0.686333	0.00523874							Q9	t4	r3	0.515
			T3	0.759	0.764	0.77	0.764333	0.0031798							Q10	t1	r1	0.594
			T4	0.534	0.521	0.514	0.523	0.00585947							Q10	t1	r2	0.592
															Q10	t1	r3	0.593
			Q5	0.523	0.521	0.493	0.433								Q10	t2	r1	0.553
															Q10	t2	r2	0.555
			treatments	R1	R2	R3	Mean	SE							Q10	t2	r3	0.554
			T1	0.52	0.523	0.542	0.528333	0.00688799							Q10	t3	r1	0.524
			T2	0.526	0.519	0.518	0.521	0.00251661							Q10	t3	r2	0.522
			T3	0.487	0.495	0.497	0.493	0.00305505							Q10	t3	r3	0.523
			T4	0.444	0.427	0.428	0.433	0.00550757							Q10	t4	r1	0.513
															Q10	t4	r2	0.512
			Q6	0.823	0.791	0.815	0.751								Q10	t4	r3	0.511
															Q11	t1	r1	0.665
			treatments	R1	R2	R3	Mean	SE							Q11	t1	r2	0.663
			T1	0.831	0.856	0.845	0.844	0.00723418							Q11	t1	r3	0.664
			T2	0.777	0.805	0.795	0.792333	0.00819214							Q11	t2	r1	0.631
			T3	0.815	0.813	0.817	0.815	0.0011547							Q11	t2	r2	0.633
			T4	0.744	0.757	0.752	0.751	0.00378594							Q11	t2	r3	0.632
															Q11	t3	r1	0.542
			Q7	0.834	0.834	0.771	0.622								Q11	t3	r2	0.544
															Q11	t3	r3	0.543
			treatments	R1	R2	R3	Mean	SE							Q11	t4	r1	0.635
			T1	0.831	0.836	0.835	0.834	0.00152753							Q11	t4	r2	0.634
			T2	0.827	0.837	0.835	0.833	0.00305505							Q11	t4	r3	0.633
			T3	0.775	0.783	0.757	0.771667	0.00768838							Q12	t1	r1	0.782
			T4	0.624	0.627	0.615	0.622	0.00360555							Q12	t1	r2	0.784
															Q12	t1	r3	0.783
			Q8	0.713	0.601	0.623	0.542								Q12	t2	r1	0.501
															Q12	t2	r2	0.501
			treatments	R1	R2	R3	Mean	SE							Q12	t2	r3	0.502
			T1	0.711	0.701	0.729	0.713667	0.00819214							Q12	t3	r1	0.5701
			T2	0.601	0.604	0.607	0.604	0.00173205							Q12	t3	r2	0.571
			T3	0.625	0.617	0.627	0.623	0.00305505							Q12	t3	r3	0.572
			T4	0.554	0.556	0.516	0.542	0.0130128							Q12	t4	r1	0.651
															Q12	t4	r2	0.653
			Q9	0.643	0.593	0.511	0.514								Q12	t4	r3	0.652
															Q13	t1	r1	0.922
			treatments	R1	R2	R3	Mean	SE							Q13	t1	r2	0.923
			T1	0.639	0.662	0.629	0.643333	0.00976957							Q13	t1	r3	0.921
			T2	0.588	0.597	0.594	0.593	0.00264575							Q13	t2	r1	0.844
			T3	0.511	0.515	0.507	0.511	0.0023094							Q13	t2	r2	0.845
			T4	0.509	0.517	0.516	0.514	0.00251661							Q13	t2	r3	0.846
															Q13	t3	r1	0.714
			Q11	0.664	0.632	0.543	0.634								Q13	t3	r2	0.712
															Q13	t3	r3	0.713
			treatments	R1	R2	R3	Mean	SE							Q13	t4	r1	0.452
			T1	0.656	0.661	0.676	0.664333	0.00600925							Q13	t4	r2	0.454
			T2	0.628	0.633	0.634	0.631667	0.00185592							Q13	t4	r3	0.453
			T3	0.541	0.541	0.547	0.543	0.002							Q14	t1	r1	0.642
			T4	0.629	0.637	0.636	0.634	0.00251661							Q14	t1	r2	0.644
															Q14	t1	r3	0.643
			Q12	0.783	0.501	0.571	0.652								Q14	t2	r1	0.623
															Q14	t2	r2	0.622
			treatments	R1	R2	R3	Mean	SE							Q14	t2	r3	0.624
			T1	0.792	0.771	0.786	0.783	0.006245							Q14	t3	r1	0.642
			T2	0.514	0.501	0.514	0.509667	0.00433333							Q14	t3	r2	0.643
			T3	0.561	0.571	0.583	0.571667	0.00635959							Q14	t3	r3	0.644
			T4	0.649	0.651	0.657	0.652333	0.0024037							Q14	t4	r1	0.601
															Q14	t4	r2	0.603
			Q13	0.922	0.845	0.713	0.453								Q14	t4	r3	0.602
															Q15	t1	r1	0.714
			treatments	R1	R2	R3	Mean	SE							Q15	t1	r2	0.715
			T1	0.902	0.921	0.943	0.922	0.0118462							Q15	t1	r3	0.713
			T2	0.843	0.848	0.844	0.845	0.00152753							Q15	t2	r1	0.722
			T3	0.712	0.716	0.713	0.713667	0.00120185							Q15	t2	r2	0.723
			T4	0.459	0.451	0.45	0.453333	0.002848					Q15	t2	r3	0.724
													Q15	t3	r1	0.507
			Q14	0.643	0.623	0.643	0.602						Q15	t3	r2	0.506
													Q15	t3	r3	0.505
			treatments	R1	R2	R3	Mean	SE					Q15	t4	r1	0.523
			T1	0.645	0.641	0.643	0.643	0.0011547							Q15	t4	r2	0.524
			T2	0.613	0.632	0.624	0.623	0.00550757							Q15	t4	r3	0.525
			T3	0.642	0.646	0.641	0.643	0.00152753							Q16	t1	r1	0.575
			T4	0.619	0.598	0.589	0.602	0.00888819							Q16	t1	r2	0.573
															Q16	t1	r3	0.574
															Q16	t2	r1	0.552
			Q10	0.593	0.554	0.523	0.512								Q16	t2	r2	0.553
															Q16	t2	r3	0.554
			treatments	R1	R2	R3	Mean	SE							Q16	t3	r1	0.483
			T1	0.595	0.591	0.593	0.593	0.0011547							Q16	t3	r2	0.481
			T2	0.563	0.542	0.557	0.554	0.006245							Q16	t3	r3	0.482
			T3	0.522	0.526	0.521	0.523	0.00152753							Q16	t4	r1	0.4601
			T4	0.519	0.508	0.509	0.512	0.00351188							Q16	t4	r2	0.461
															Q16	t4	r3	0.462
															Q17	t1	r1	0.604
															Q17	t1	r2	0.603
															Q17	t1	r3	0.602
															Q17	t2	r1	0.543
															Q17	t2	r2	0.544
															Q17	t2	r3	0.542
															Q17	t3	r1	0.454
															Q17	t3	r2	0.453
															Q17	t3	r3	0.452
															Q17	t4	r1	0.433
															Q17	t4	r2	0.431
															Q17	t4	r3	0.432
															Q18	t1	r1	0.692
															Q18	t1	r2	0.693
															Q18	t1	r3	0.694
															Q18	t2	r1	0.626
															Q18	t2	r2	0.625
															Q18	t2	r3	0.624
															Q18	t3	r1	0.5301
															Q18	t3	r2	0.532
															Q18	t3	r3	0.531
															Q18	t4	r1	0.391
															Q18	t4	r2	0.392
															Q18	t4	r3	0.393
															Q19	t1	r1	0.733
															Q19	t1	r2	0.735
															Q19	t1	r3	0.734
															Q19	t2	r1	0.643
															Q19	t2	r2	0.641
															Q19	t2	r3	0.642
															Q19	t3	r1	0.514
															Q19	t3	r2	0.513
															Q19	t3	r3	0.512
															Q19	t4	r1	0.535
															Q19	t4	r2	0.537
															Q19	t4	r3	0.536
															Q20	t1	r1	0.616
															Q20	t1	r2	0.614
															Q20	t1	r3	0.615
															Q20	t2	r1	0.546
															Q20	t2	r2	0.545
															Q20	t2	r3	0.544
															Q20	t3	r1	0.643
															Q20	t3	r2	0.644
															Q20	t3	r3	0.642
															Q20	t4	r1	0.521
															Q20	t4	r2	0.523
															Q20	t4	r3	0.522

## Sheet: Sheet3
											AVERAGE
		TREATMENTS	Q1	Q2	Q3	Q4	Q5	Q6	Q7	Q8	Q9	Q10	Q11	Q12	Q13	Q14	Q15	Q16	Q17	Q18	Q19	Q20
		T1	0.764	0.834	0.732	0.638	0.528333	0.844	0.834	0.713667	0.643333	0.593	0.664333	0.783	0.922	0.643	0.714667	0.574	0.603	0.693	0.734	0.615
		T2	0.663667	0.723	0.624667	0.686333	0.521	0.792333	0.833	0.604	0.593	0.554	0.631667	0.509667	0.845	0.623	0.723	0.553	0.544	0.624	0.642	0.542
		T3	0.526	0.614	0.656667	0.764333	0.493	0.815	0.771667	0.623	0.511	0.523	0.543	0.571667	0.713667	0.643	0.506	0.484667	0.453	0.533	0.513	0.643
		T4	0.512	0.513667	0.696	0.523	0.433	0.751	0.622	0.542	0.514	0.512	0.634	0.652333	0.453333	0.602	0.524	0.466	0.432	0.392	0.536	0.523333
	0.764
	0.834
	0.732
	0.638
	0.528
	0.844
	0.834
	0.713
	0.643
	0.593
	0.664
	0.783
	0.922
	0.643
	0.714
	0.574
	0.603
	0.693
	0.734
	0.615
										ERROR
		TREATMENTS	Q1	Q2	Q3	Q4	Q5	Q6	Q7	Q8	Q9	Q10	Q11	Q12	Q13	Q14	Q15	Q16	Q17	Q18	Q19	Q20
		T1	0.00152753	0.00550757	0.00288675	0.00305505	0.00688799	0.00723418	0.00152753	0.00819214	0.00976957	0.0011547	0.00600925	0.006245	0.0118462	0.0011547	0.00990511	0.0172143	0.00450925	0.0023094	0.00404145	0.00472582
		T2	0.00218581	0.0052915	0.00202759	0.00523874	0.00251661	0.00819214	0.00305505	0.00173205	0.00264575	0.006245	0.00185592	0.00433333	0.00152753	0.00550757	0.0136504	0.0134536	0.0051316	0.00173205	0.00288675	0.00288675
		T3	0.00360555	0.00152753	0.00120185	0.0031798	0.00305505	0.0011547	0.00768838	0.00305505	0.0023094	0.00152753	0.002	0.00635959	0.00120185	0.00152753	0.00763763	0.00731057	0.00305505	0.00723418	0.00152753	0.007
		T4	0.0046188	0.0031798	0.0011547	0.00585947	0.00550757	0.00378594	0.00360555	0.0130128	0.00251661	0.00351188	0.00251661	0.0024037	0.002848	0.00888819	0.0087178	0.00378594	0.0104083	0.00288675	0.00458258	0.00185592

## Sheet: Sheet4
				pH						Q1							Q11
		Total isolates	4	7	10			Treatments	R1	R2	R3	Mean	SE		Treatments	R1	R2	R3	Mean	SE
		Q1	0.193	0.764	0.822			T1	0.199	0.194	0.186	0.193	0.00378594		T1	0.109	0.104	0.105	0.106	0.00152753
		Q2	0.252	0.833	0.743			T2	0.761	0.766	0.765	0.764	0.00152753		T2	0.656	0.661	0.676	0.664333	0.00600925
		Q3	0.221	0.732	0.712			T3	0.818	0.832	0.816	0.822	0.00503322		T3	0.788	0.796	0.796	0.793333	0.00266667
		Q4	0.184	0.637	0.794
		Q5	0.152	0.523	0.633					Q2							Q12
		Q6	0.181	0.823	0.743			Treatments	R1	R2	R3	Mean	SE		Treatments	R1	R2	R3	Mean	SE
		Q7	0.194	0.834	0.726			T1	0.257	0.244	0.255	0.252	0.00404145		T1	0.189	0.171	0.185	0.181667	0.0054569
		Q8	0.129	0.713	0.614			T2	0.844	0.825	0.833	0.834	0.00550757		T2	0.792	0.771	0.786	0.783	0.006245
		Q9	0.236	0.643	0.693			T3	0.741	0.732	0.756	0.743	0.007		T3	0.738	0.737	0.736	0.737	0.00057735
		Q10	0.143	0.593	0.732
		Q11	0.106	0.664	0.793					Q3							Q13
		Q12	0.181	0.783	0.737			Treatments	R1	R2	R3	Mean	SE		Treatments	R1	R2	R3	Mean	SE
		Q13	0.164	0.922	0.914			T1	0.227	0.221	0.215	0.221	0.0034641		T1	0.167	0.161	0.165	0.164333	0.00176383
		Q14	0.182	0.643	0.853			T2	0.732	0.737	0.727	0.732	0.00288675		T2	0.902	0.921	0.943	0.922	0.0118462
		Q15	0.137	0.714	0.624			T3	0.699	0.721	0.716	0.712	0.00665833		T3	0.919	0.917	0.906	0.914	0.00404145
		Q16	0.246	0.574	0.795
		Q17	0.113	0.603	0.713					Q4							Q14
		Q18	0.152	0.693	0.682			Treatments	R1	R2	R3	Mean	SE		Treatments	R1	R2	R3	Mean	SE
		Q19	0.174	0.734	0.747			T1	0.187	0.18	0.185	0.184	0.00208167		T1	0.183	0.181	0.185	0.183	0.0011547
		Q20	0.163	0.615	0.721			T2	0.632	0.642	0.64	0.638	0.00305505		T2	0.645	0.641	0.643	0.643	0.0011547
								T3	0.806	0.787	0.789	0.794	0.00602771		T3	0.849	0.857	0.853	0.853	0.0023094
			Q5
	Treatments	R1	R2	R3	Mean	SE				Q15							Q19
	T1	0.161	0.14	0.155	0.152	0.006245		Treatments	R1	R2	R3	Mean	SE		Treatments	R1	R2	R3	Mean	SE
	T2	0.52	0.522	0.542	0.528	0.00702377		T1	0.14	0.138	0.135	0.137667	0.00145297		T1	0.169	0.178	0.175	0.174	0.00264575
	T3	0.645	0.622	0.632	0.633	0.00665833		T2	0.712	0.733	0.699	0.714667	0.00990511		T2	0.737	0.739	0.726	0.734	0.00404145
								T3	0.619	0.631	0.623	0.624333	0.00352767		T3	0.739	0.751	0.753	0.747667	0.00437163
			Q6
	Treatments	R1	R2	R3	Mean	SE				Q16							Q20
	T1	0.169	0.189	0.185	0.181	0.0061101		Treatments	R1	R2	R3	Mean	SE		Treatments	R1	R2	R3	Mean	SE
	T2	0.831	0.856	0.845	0.844	0.00723418		T1	0.245	0.248	0.245	0.246	0.001		T1	0.156	0.158	0.175	0.163	0.00602771
	T3	0.753	0.733	0.743	0.743	0.0057735		T2	0.582	0.541	0.599	0.574	0.0172143		T2	0.617	0.622	0.606	0.615	0.00472582
								T3	0.798	0.795	0.793	0.795333	0.00145297		T3	0.739	0.715	0.709	0.721	0.00916515
			Q7
	Treatments	R1	R2	R3	Mean	SE				Q17
	T1	0.199	0.189	0.194	0.194	0.00288675		Treatments	R1	R2	R3	Mean	SE
	T2	0.831	0.836	0.835	0.834	0.00152753		T1	0.111	0.113	0.115	0.113	0.0011547
	T3	0.723	0.712	0.743	0.726	0.00907377		T2	0.612	0.598	0.599	0.603	0.00450925
								T3	0.718	0.721	0.703	0.714	0.00556776
			Q8
	Treatments	R1	R2	R3	Mean	SE				Q18
	T1	0.139	0.129	0.119	0.129	0.0057735		Treatments	R1	R2	R3	Mean	SE
	T2	0.711	0.701	0.729	0.713667	0.00819214		T1	0.148	0.15	0.158	0.152	0.00305505
	T3	0.623	0.612	0.607	0.614	0.00472582		T2	0.697	0.689	0.693	0.693	0.0023094
								T3	0.687	0.671	0.688	0.682	0.00550757
			Q9
	Treatments	R1	R2	R3	Mean	SE
	T1	0.239	0.229	0.24	0.236	0.00351188
	T2	0.639	0.662	0.629	0.643333	0.00976957
	T3	0.697	0.692	0.69	0.693	0.00208167
			Q10
	Treatments	R1	R2	R3	Mean	SE
	T1	0.139	0.141	0.149	0.143	0.00305505
	T2	0.595	0.591	0.593	0.593	0.0011547
	T3	0.733	0.722	0.742	0.732333	0.00578312

## Sheet: Sheet5
		Salinity
Total isolates	Control	4dSm-1	8dSm-1	12dSm-1						pH				Total isolates	Catalse reaction	Urease production	Phosphatase activity	Ammonia production
Q1	0.764 ± 0.0015	0.663 ± 0.0021	0.526 ± 0.0036	0.512 ± 0.0046				Total isolates	4	6-8.5	10			Q1	+	_	_	_
Q2	0.834 ± 0.0055	0.723 ± 0.0052	0.614 ± 0.0015	0.513 ± 0.0031				Q1	0.193 ± 0.0037	0.764 ± 0.0015	0.822 ± 0.005			Q2	+	_	+	+
Q3	0.732 ± 0.0028	0.624 ± 0.0020	0.656 ± 0.0012	0.696 ± 0.0011				Q2	0.252 ± 0.004	0.834 ± 0.0055	0.743 ± 0.007			Q3	+	_	+	+
Q4	0.638 ± 0.0030	0.686 ± 0.0052	0.764 ± 0.0031	0.523 ± 0.0058				Q3	0.221 ± 0.0034	0.732 ± 0.0028	0.712 ± 0.006			Q4	+	_	_	_
Q5	0.528 ± 0.0068	0.521 ± 0.0025	0.493 ± 0.0030	0.433 ± 0.0055				Q4	0.184 ± 0.002	0.638 ± 0.003	0.794 ± 0.006			Q5	+	_	_	_
Q6	0.844 ± 0.0072	0.792 ± 0.0081	0.815 ± 0.0011	0.751 ± 0.0037				Q5	0.152 ± 0.0062	0.528 ± 0.007	0.633 ± 0.0066			Q6	+	_	+	+
Q7	0.834 ± 0.0015	0.833 ± 0.0030	0.771 ± 0.0076	0.622 ± 0.0036				Q6	0.181 ± 0.0061	0.844 ± 0.0072	0.743 ± 0.0057			Q7	+	_	+	_
Q8	0.713 ± 0.0081	0.604 ± 0.0017	0.623 ± 0.0030	0.542 ± 0.013				Q7	0.194 ± 0.0028	0.834 ± 0.0015	0.726 ± 0.009			Q8	+	_	+	+
Q9	0.643 ± 0.0097	0.593 ± 0.0026	0.511 ± 0.0023	0.514 ± 0.0025				Q8	0.129 ± 0.0057	0.713 ± 0.0081	0.614 ± 0.0047			Q9	+	_	_	_
Q10	0.593 ± 0.0011	0.554 ± 0.0062	0.523 ± 0.0015	0.512 ± 0.0035				Q9	0.236 ± 0.0035	0.643 ± 0.0097	0.693 ± 0.002			Q10	+	_	_	_
Q11	0.664 ± 0.0060	0.631 ± 0.0018	0.543 ± 0.002	0.634 ± 0.0025				Q10	0.143 ± 0.003	0.593 ± 0.0011	0.732 ± 0.0057			Q11	+	_	_	_
Q12	0.783 ± 0.0062	0.509 ± 0.0043	0.571 ± 0.0063	0.652 ± 0.0024				Q11	0.106 ± 0.0015	0.664 ± 0.006	0.793 ± 0.0026			Q12	+	_	_	_
Q13	0.922 ± 0.011	0.845 ± 0.0015	0.713 ± 0.0012	0.453 ± 0.0028				Q12	0.181 ± 0.0054	0.783 ± 0.0062	0.737 ± 0.0005			Q13	+	_	+	+
Q14	0.643 ± 0.0011	0.623 ± 0.0055	0.643 ± 0.0015	0.602 ± 0.0088				Q13	0.164 ± 0.0017	0.922 ± 0.0118	0.914 ± 0.004			Q14	+	_	+	+
Q15	0.714 ± 0.0099	0.723 ± 0.013	0.506 ± 0.0076	0.524 ± 0.0087				Q14	0.183 ± 0.0011	0.643 ± 0.0011	0.853 ± 0.0023			Q15	+	_	_	+
Q16	0.574 ± 0.0172	0.553 ± 0.013	0.484 ± 0.0073	0.466 ± 0.0037				Q15	0.137 ± 0.0014	0.714 ± 0.0099	0.624 ± 0.0035			Q16	+	_	_	_
Q17	0.603 ± 0.0045	0.544 ± 0.0051	0.453 ± 0.003	0.432 ± 0.010				Q16	0.246 ± 0.001	0.574 ± 0.0172	0.795 ± 0.0014			Q17	+	_	_	_
Q18	0.693 ± 0.0023	0.624 ± 0.0017	0.533 ± 0.0072	0.392 ± 0.0028				Q17	0.113 ± 0.0011	0.603 ± 0.0045	0.714 ± 0.0055			Q18	+	_	_	+
Q19	0.734 ± 0.004	0.642 ± 0.0028	0.513 ± 0.0015	0.536 ± 0.0045				Q18	0.152 ± 0.003	0.693 ± 0.0023	0.682 ± 0.0055			Q19	+	+	_	+
Q20	0.615 ± 0.0047	0.542 ± 0.0028	0.643 ± 0.007	0.523 ± 0.0018				Q19	0.174 ± 0.0026	0.734 ± 0.004	0.747 ± 0.0043			Q20	+	_	_	_
								Q20	0.163 ± 0.006	0.615 ± 0.0047	0.721 ± 0.0091

## Sheet: Sheet6
									AVERAGE
TREATMENTS	Q1	Q2	Q3	Q4	Q5	Q6	Q7	Q8	Q9	Q10	Q11	Q12	Q13	Q14	Q15	Q16	Q17	Q18	Q19	Q20
4 pH	0.193	0.252	0.221	0.184	0.152	0.181	0.194	0.129	0.236	0.143	0.106	0.181667	0.164333	0.183	0.137667	0.246	0.113	0.152	0.174	0.163
7 pH	0.764	0.834	0.732	0.638	0.528	0.844	0.834	0.713667	0.643333	0.593	0.664333	0.783	0.922	0.643	0.714667	0.574	0.603	0.693	0.734	0.615
10 pH	0.822	0.743	0.712	0.794	0.633	0.743	0.726	0.614	0.693	0.732333	0.793333	0.737	0.914	0.853	0.624333	0.795333	0.714	0.682	0.747667	0.721
									ERROR
TREATMENTS	Q1	Q2	Q3	Q4	Q5	Q6	Q7	Q8	Q9	Q10	Q11	Q12	Q13	Q14	Q15	Q16	Q17	Q18	Q19	Q20
T1	0.00378594	0.00404145	0.0034641	0.00208167	0.006245	0.0061101	0.00288675	0.0057735	0.00351188	0.00305505	0.00152753	0.0054569	0.00176383	0.0011547	0.00145297	0.001	0.0011547	0.00305505	0.00264575	0.00602771
T2	0.00152753	0.00550757	0.00288675	0.00305505	0.00702377	0.00723418	0.00152753	0.00819214	0.00976957	0.0011547	0.00600925	0.006245	0.0118462	0.0011547	0.00990511	0.0172143	0.00450925	0.0023094	0.00404145	0.00472582
T3	0.00503322	0.007	0.00665833	0.00602771	0.00665833	0.0057735	0.00907377	0.00472582	0.00208167	0.00578312	0.00266667	0.00057735	0.00404145	0.0023094	0.00352767	0.00145297	0.00556776	0.00550757	0.00437163	0.00916515

## Sheet: Sheet8
		Shoot weight						root weight
	R1	R2	R3	MEAN			R1	R2	R3	MEAN												treatments	MEAN	error
Q0	0.394	0.352	0.246	0.330667	0.0440353	Q0	0.08	0.07	0.04	0.0633333	0.0120185											Q0	6.26	0.648931		Q0	5.26	#REF!		Q0	1.27485
Q2	0.32	0.471	0.26	0.350333	0.0627703	Q2	0.156	0.14	0.181	0.159	0.0119304											Q2	9.2	0.72111		Q2	9.2	#REF!		Q2	1.26547
Q3	0.58	0.624	0.53	0.578	0.0271539	Q3	0.202	0.239	0.29	0.243667	0.0255103											Q3	13.8	1.135		Q3	13.8	#REF!		Q3	1.35693
Q6	0.7	0.606	0.557	0.621	0.0419563	Q6	0.248	0.212	0.254	0.238	0.0131149											Q6	12.53	1.0105		Q6	12.53	#REF!		Q6	1.32313
Q7	0.627	0.49	0.503	0.54	0.0436616	Q7	0.167	0.163	0.194	0.174667	0.00973539											Q7	9.23333	0.633333		Q7	9.23333	#REF!		Q7	1.06498
Q8	0.362	0.59	0.413	0.455	0.0690869	Q8	0.0821	0.077	0.065	0.0747	0.00506853											Q8	8.43	0.866		Q8	8.43	#REF!		Q8	0.929438
Q13	0.584	0.55	0.458	0.530667	0.0376357	Q13	0.124	0.104	0.154	0.127333	0.0145297											Q13	10.3	0.737		Q13	10.3	#REF!		Q13	1.1573
Q14	0.509	0.463	0.336	0.436	0.0517333	Q14	0.083	0.085	0.113	0.0936667	0.00968389											Q14	8.9	0.305505		Q14	8.9	#REF!		Q14	1.2076
treatments	MEAN	error
Control	0.33	0.044
Q2	0.35	0.062
Q3	0.58	0.027
Q6	0.62	0.041
Q7	0.54	0.043
Q8	0.46	0.069
Q13	0.53	0.037
Q14	0.43	0.051
treatments	MEAN	error
Control	0.063	0.012
Q2	0.159	0.0119
Q3	0.243	0.0255
Q6	0.238	0.013
Q7	0.174	0.00973539
Q8	0.0747	0.005
Q13	0.127	0.014
Q14	0.0936667	0.00968389

## Sheet: Sheet9
				Shoot length						root length
			R1	R2	R3	MEAN	error		R1	R2	R3	MEAN	error
		Q0	6.8	4.99	6	5.93	0.523673	Q0	4.3	5	6.5	5.26667	0.648931
		Q2	7.5	7.3	7	7.26667	0.145297	Q2	8.6	9.8	9.2	9.2	0.34641		strain	root/shoot		strain	shoot length		strain	root length
		Q3	10	10.5	10	10.1667	0.166667	Q3	13	14.5	13.9	13.8	0.43589		Q0	0.632353		Q0	6.8		Q0	4.3
		Q6	9	9.5	9.9	9.46667	0.260342	Q6	12.3	12.8	12.5	12.5333	0.145297		Q0	1.002		Q0	4.99		Q0	5
		Q7	9.8	7.3	8.9	8.66667	0.731057	Q7	9.1	9.6	9	9.23333	0.185592		Q0	1.08333		Q0	6		Q0	6.5
		Q8	7	6.9	7.3	7.06667	0.120185	Q8	9.9	8.9	9.5	9.43333	0.290593		Q2	1.14667		Q2	7.5		Q2	8.6
		Q13	9.6	9.1	8	8.9	0.472582	Q13	10.2	10.8	10	10.3333	0.24037		Q2	1.34247		Q2	7.3		Q2	9.8
		Q14	7.2	6.5	8.4	7.36667	0.554777	Q14	9.7	8.5	8.5	8.9	0.4		Q2	1.31429		Q2	7		Q2	9.2
															Q3	1.3		Q3	10		Q3	13
															Q3	1.38095		Q3	10.5		Q3	14.5
															Q3	1.39		Q3	10		Q3	13.9
				root/ shoot length											Q6	1.5375		Q6	9		Q6	12.3
			R1	R2	R3	mean	error								Q6	1.21905		Q6	9.5		Q6	12.8
		Q0	0.632353	1.002	1.08333	0.905897	0.138772								Q6	1.26263		Q6	9.9		Q6	12.5
		Q2	1.14667	1.34247	1.31429	1.26781	0.0611135								Q7	0.928571		Q7	9.8		Q7	9.1
		Q3	1.3	1.38095	1.39	1.35698	0.0286115								Q7	1.31507		Q7	7.3		Q7	9.6
		Q6	1.5375	1.21905	1.26263	1.33972	0.0996847								Q7	1.01124		Q7	8.9		Q7	9
		Q7	0.928571	1.31507	1.01124	1.08496	0.117504								Q8	1.41429		Q8	7		Q8	9.9
		Q8	1.41429	1.28986	1.30137	1.33517	0.0396972								Q8	1.28986		Q8	6.9		Q8	8.9
		Q13	1.0625	1.18681	1.25	1.16644	0.055077								Q8	1.30137		Q8	7.3		Q8	9.5
		Q14	1.34722	1.30769	1.0119	1.22227	0.105801								Q13	1.0625		Q13	9.6		Q13	10.2
															Q13	1.18681		Q13	9.1		Q13	10.8
															Q13	1.25		Q13	8		Q13	10
															Q14	1.34722		Q14	7.2		Q14	9.7
															Q14	1.30769		Q14	6.5		Q14	8.5
															Q14	1.0119		Q14	8.4		Q14	8.5

## Sheet: Sheet10
		shoot length
	strains	MEAN	error
	Control	5.93	0.523673
	Q2	7.26667	0.145297
	Q3	10.1667	0.166667
	Q6	9.46667	0.260342
	Q7	8.66667	0.731057
	Q8	7.06667	0.120185
	Q13	8.9	0.472582
	Q14	7.36667	0.554777
		root length
	strains	MEAN	error
	Control	5.26667	0.648931
	Q2	9.2	0.34641
	Q3	13.8	0.43589
	Q6	12.5333	0.145297
	Q7	9.23333	0.185592
	Q8	9.43333	0.290593
	Q13	10.3333	0.24037
	Q14	8.9	0.4
		root/shoot ratio
	strains	mean	error
	Control	0.905897	0.138772
	Q2	1.26781	0.0611135
	Q3	1.35698	0.0286115
	Q6	1.33972	0.0996847
	Q7	1.08496	0.117504
	Q8	1.33517	0.0396972
	Q13	1.16644	0.055077
	Q14	1.22227	0.105801

## Sheet: Dry weight and Colonization
		Shoot dry weight						Root dry weight					Rep	strain	SD	RD
	R1	R2	R3	MEAN	SE		R1	R2	R3	MEAN	SE		1	Q0	0.105	0.05
Q0	0.105	0.077	0.0755	0.0858333	0.00959311	Q0	0.05	0.03	0.016	0.032	0.00986577		2	Q0	0.077	0.03
Q2	0.09	0.12	0.075	0.095	0.0132288	Q2	0.05	0.036	0.081	0.0556667	0.0132958		3	Q0	0.0755	0.016
Q3	0.165	0.155	0.139	0.153	0.00757188	Q3	0.091	0.132	0.113	0.112	0.0118462		1	Q2	0.09	0.05
Q6	0.169	0.17	0.156	0.165	0.00450925	Q6	0.102	0.072	0.123	0.099	0.0147986		2	Q2	0.12	0.036
Q7	0.147	0.13	0.135	0.137333	0.00504425	Q7	0.059	0.072	0.069	0.0666667	0.00392994		3	Q2	0.075	0.081
Q8	0.105	0.145	0.101	0.117	0.0140475	Q8	0.043	0.031	0.017	0.0303333	0.00751295		1	Q3	0.165	0.091
Q13	0.151	0.142	0.12	0.137667	0.00920748	Q13	0.051	0.032	0.059	0.0473333	0.00800694		2	Q3	0.155	0.132
Q14	0.127	0.114	0.12	0.120333	0.00375648	Q14	0.033	0.021	0.039	0.031	0.0052915		3	Q3	0.139	0.113
													1	Q6	0.169	0.102
													2	Q6	0.17	0.072
		Root colonization (cfu g-1 root fresh biomass)											3	Q6	0.156	0.123
	R1	R2	R3	R4	R5	MEAN							1	Q7	0.147	0.059
Control	1.1	0.5	0	0	1.3	0.58	0						2	Q7	0.13	0.072
Q2	3.2	2.4	5.3	5.7	6.5	4.62	x 100000						3	Q7	0.135	0.069
Q3	4.3	2.1	5.4	6.2	3.7	4.34	x 1000000						1	Q8	0.105	0.043
Q6	5.3	6.21	1.5	2.3	3.5	3.762	x 1000000						2	Q8	0.145	0.031
Q7	2.8	2.7	3.2	4.1	5.3	3.62	x 1000000						3	Q8	0.101	0.017
Q8	3.5	2.7	7.1	6.5	2.5	4.46	x 100000						1	Q13	0.151	0.051
Q13	2.1	3.2	4.5	5.2	4.3	3.86	x 10000						2	Q13	0.142	0.032
Q14	4.1	4.7	3.7	5.1	6.1	4.74	x 100000						3	Q13	0.12	0.059
													1	Q14	0.127	0.033
													2	Q14	0.114	0.021
													3	Q14	0.12	0.039

[truncated: 1 more sheets: Dry weight graphs]
